# Supplementary material for: Antiproliferative Ruthenium Complexes Containing Curcuminoid Ligands Tested In Vitro on Human Ovarian Tumor Cell Line A2780, towards Their Capability to Modulate the NF-κBTranscription Factor, FGF-2 Growth Factor, and MMP-9 Pathway
Source: Molecules. 2022 Jul 18;27(14):4565. doi: 10.3390/molecules27144565 (PMC9322753; doi:10.3390/molecules27144565)
Supplement: Supplementary file 1 [file molecules-27-04565-s001.zip]

Archive with 1 entries (1 files):
- molecules-1774365-supplementary.pdf
